# Supplementary material for: Assessing impacts of rainfall intensity and slope gradient on runoff process and dissolved organic carbon loss via surface flow and interflow under simulated rainfall
Source: PLoS One. 2026 Jan 23;21(1):e0328611. doi: 10.1371/journal.pone.0328611 (PMC12829791; doi:10.1371/journal.pone.0328611)
Supplement: S1 File — (XLSX) [file pone.0328611.s001.xlsx]

## Sheet: figure 3
slope	intensity	number	time	AV		SD
				surface runoff rate（L m-2 min-1）	interflow rate（L m-2 min-1）	surface runoff rate（L m-2 min-1）	interflow rate（L m-2 min-1）
5	60	1	2	0.11	0.0132001	0.066	0.012
5	60	2	4	0.12	0.0652241	0.057	0.094
5	60	3	6	0.13	0.161766	0.007	0.023
5	60	4	8	0.16	0.257532	0.063	0.035
5	60	5	10	0.18	0.335264	0.076	0.033
5	60	6	12	0.187	0.417131	0.028	0.032
5	60	7	14	0.2	0.472017	0.033	0.083
5	60	8	16	0.23	0.578601	0.077	0.069
5	60	9	18	0.24	0.569417	0.086	0.077
5	60	10	20	0.26	0.608022	0.073	0.091
5	60	11	22	0.25	0.629356	0.054	0.051
5	60	12	24	0.26	0.689871	0.068	0.022
5	60	13	26	0.27	0.717466	0.028	0.08
5	60	14	28	0.26	0.834262	0.087	0.051
5	60	15	30	0.28	0.834262	0.084	0.089
5	60	16	32	0.29	0.874958	0.087	0.12
5	60	17	34	0.28	0.896832	0.037	0.074
5	60	18	36	0.29	0.779854	0.044	0.058
5	60	19	38	0.298944	0.74736	0.014	0.115
5	60	20	40	0.298944	0.74736	0.082	0.066
5	60	21	42	0.304011	0.732108	0.023	0.051
5	60	22	44	0.366054	0.732108	0.011	0.065
5	60	23	46	0.329113	0.74736	0.026	0.054
5	60	24	48	0.329113	0.689871	0.078	0.074
5	60	25	50	0.369828	0.703398	0.014	0.095
5	60	26	52	0.385734	0.703398	0.056	0.079
5	60	27	54	0.377613	0.676854	0.028	0.018
5	60	28	56	0.377613	0.676854	0.071	0.053
5	60	29	58	0.377613	0.676854	0.044	0.036
5	60	30	60	0.374092	0.66432	0.044	0.012
5	90	1	2	0.433	0.0104822	0.108	0.062
5	90	2	4	0.490159	0.0289639	0.148	0.078
5	90	3	6	0.680422	0.091857	0.177	0.069
5	90	4	8	0.908602	0.154474	0.198	0.062
5	90	5	10	0.967814	0.183438	0.198	0.075
5	90	6	12	0.954239	0.207713	0.129	0.09
5	90	7	14	0.979775	0.228953	0.111	0.076
5	90	8	16	0.998218	0.238056	0.175	0.075
5	90	9	18	0.996766	0.242745	0.11	0.085
5	90	10	20	1.02637	0.264813	0.173	0.052
5	90	11	22	1.09454	0.318603	0.174	0.056
5	90	12	24	1.16173	0.347567	0.107	0.053
5	90	13	26	1.19813	0.374827	0.179	0.052
5	90	14	28	1.21876	0.390126	0.167	0.06
5	90	15	30	1.2947	0.398254	0.178	0.074
5	90	16	32	1.29294	0.411101	0.196	0.083
5	90	17	34	1.32797	0.460631	0.156	0.082
5	90	18	36	1.33867	0.503058	0.192	0.081
5	90	19	38	1.34432	0.523731	0.182	0.091
5	90	20	40	1.41917	0.523731	0.152	0.077
5	90	21	42	1.41969	0.516654	0.117	0.08
5	90	22	44	1.40302	0.509765	0.173	0.074
5	90	23	46	1.44273	0.490159	0.164	0.1
5	90	24	48	1.47787	0.477905	0.157	0.082
5	90	25	50	1.47958	0.477905	0.13	0.076
5	90	26	52	1.49579	0.466248	0.189	0.072
5	90	27	54	1.4957	0.449793	0.105	0.093
5	90	28	56	1.49381	0.439453	0.124	0.05
5	90	29	58	1.49682	0.434459	0.101	0.083
5	90	30	60	1.49142	0.420136	0.13	0.094
5	120	1	2	0.814192	0.000721015	0.157	0.001
5	120	2	4	1.23022	0.000776478	0.102	0.001
5	120	3	6	1.42411	0.000758826	0.171	0.001
5	120	4	8	1.5207	0.0010353	0.127	0.001
5	120	5	10	1.56174	0.000776478	0.168	0.001
5	120	6	12	1.60795	0.000776478	0.159	0.001
5	120	7	14	1.61664	0.000647065	0.153	0.001
5	120	8	16	1.64707	0.00181178	0.177	0.006
5	120	9	18	1.62176	0.00258826	0.134	0.006
5	120	10	20	1.63283	0.00258826	0.145	0.001
5	120	11	22	1.68025	0.00232943	0.104	0.008
5	120	12	24	1.64707	0.00284709	0.199	0.008
5	120	13	26	1.66388	0.0046071	0.171	0.003
5	120	14	28	1.6662	0.0103013	0.125	0.008
5	120	15	30	1.70825	0.0166943	0.13	0.01
5	120	16	32	1.71725	0.0186355	0.132	0.004
5	120	17	34	1.70016	0.0204473	0.116	0.004
5	120	18	36	1.68577	0.0212755	0.126	0.005
5	120	19	38	1.68577	0.022259	0.124	0.001
5	120	20	40	1.68103	0.0235532	0.145	0.008
5	120	21	42	1.70825	0.023812	0.146	0.008
5	120	22	44	1.70825	0.0247179	0.174	0.001
5	120	23	46	1.72137	0.0261414	0.145	0.008
5	120	24	48	1.72054	0.0274356	0.116	0.008
5	120	25	50	1.72054	0.0279532	0.161	0.001
5	120	26	52	1.72385	0.0289885	0.138	0.003
5	120	27	54	1.71396	0.0300238	0.142	0.001
5	120	28	56	1.71807	0.0304121	0.194	0.007
5	120	29	58	1.74481	0.0317062	0.189	0.004
5	120	30	60	1.73385	0.0331297	0.103	0.001
15	60	1	2	0.0539556	0.003111	0.01	0.027
15	60	2	4	0.115225	0.00322	0.005	0.092
15	60	3	6	0.157988	0.0057218	0.008	0.093
15	60	4	8	0.194491	0.0193236	0.051	0.064
15	60	5	10	0.220841	0.045674	0.047	0.036
15	60	6	12	0.276052	0.0567161	0.063	0.094
15	60	7	14	0.316205	0.115942	0.059	0.024
15	60	8	16	0.351339	0.183198	0.004	0.012
15	60	9	18	0.370027	0.215822	0.058	0.1
15	60	10	20	0.404448	0.240918	0.087	0.043
15	60	11	22	0.414078	0.263504	0.08	0.089
15	60	12	24	0.429414	0.28609	0.057	0.078
15	60	13	26	0.470034	0.316205	0.085	0.061
15	60	14	28	0.470034	0.347825	0.029	0.02
15	60	15	30	0.496893	0.378071	0.073	0.074
15	60	16	32	0.504095	0.434782	0.025	0.09
15	60	17	34	0.527008	0.470034	0.083	0.056
15	60	18	36	0.535116	0.496893	0.095	0.021
15	60	19	38	0.579709	0.511508	0.073	0.098
15	60	20	40	0.582134	0.527008	0.037	0.078
15	60	21	42	0.583991	0.535116	0.024	0.056
15	60	22	44	0.58586	0.543477	0.083	0.048
15	60	23	46	0.602295	0.543477	0.065	0.062
15	60	24	48	0.620673	0.543477	0.028	0.048
15	60	25	50	0.612908	0.543477	0.015	0.062
15	60	26	52	0.627051	0.543477	0.04	0.044
15	60	27	54	0.622524	0.543477	0.039	0.064
15	60	28	56	0.612908	0.543477	0.004	0.054
15	60	29	58	0.627051	0.535116	0.085	0.064
15	60	30	60	0.622524	0.519142	0.043	0.066
15	90	1	2	0.821495	0.00303432	0.144	0.015
15	90	2	4	1.19588	0.00634448	0.111	0.046
15	90	3	6	1.36058	0.00717202	0.178	0.016
15	90	4	8	1.4654	0.00827541	0.148	0.047
15	90	5	10	1.45647	0.00993049	0.174	0.022
15	90	6	12	1.51595	0.0118614	0.108	0.046
15	90	7	14	1.47048	0.0135165	0.178	0.019
15	90	8	16	1.45481	0.0176542	0.15	0.039
15	90	9	18	1.56434	0.0231711	0.194	0.03
15	90	10	20	1.57012	0.0275847	0.102	0.013
15	90	11	22	1.56306	0.0308948	0.117	0.004
15	90	12	24	1.56434	0.0350325	0.116	0.042
15	90	13	26	1.58706	0.0380669	0.164	0.035
15	90	14	28	1.57464	0.0397219	0.136	0.008
15	90	15	30	1.53482	0.041377	0.182	0.023
15	90	16	32	1.55038	0.0441355	0.115	0.042
15	90	17	34	1.54474	0.0455147	0.14	0.033
15	90	18	36	1.55733	0.0488249	0.169	0.047
15	90	19	38	1.59103	0.0496524	0.139	0.043
15	90	20	40	1.55606	0.0521351	0.19	0.018
15	90	21	42	1.56819	0.0568245	0.159	0.006
15	90	22	44	1.54662	0.0601346	0.183	0.045
15	90	23	46	1.54287	0.0634448	0.169	0.016
15	90	24	48	1.53729	0.0689617	0.13	0.006
15	90	25	50	1.52138	0.0717202	0.195	0.031
15	90	26	52	1.53729	0.0744786	0.198	0.026
15	90	27	54	1.54039	0.0758579	0.192	0.041
15	90	28	56	1.5586	0.0799956	0.179	0.013
15	90	29	58	1.57659	0.0813748	0.143	0.006
15	90	30	60	1.59302	0.0827541	0.179	0.036
15	120	1	2	0.858192	0.0025	0.104	0.001
15	120	2	4	1.22152	0.0031	0.181	0.001
15	120	3	6	1.33266	0.0037	0.152	0.001
15	120	4	8	1.43449	0.0040153	0.133	0.001
15	120	5	10	1.57458	0.00451339	0.171	0.001
15	120	6	12	1.62232	0.0040153	0.2	0.001
15	120	7	14	1.69423	0.00426625	0.182	0.001
15	120	8	16	1.67063	0.00450956	0.134	0.005
15	120	9	18	1.72276	0.00450956	0.108	0.008
15	120	10	20	1.71174	0.00450956	0.158	0.005
15	120	11	22	1.76114	0.00450956	0.191	0.003
15	120	12	24	1.76114	0.00850956	0.187	0.006
15	120	13	26	1.7701	0.0110421	0.143	0.01
15	120	14	28	1.74436	0.0168141	0.103	0.003
15	120	15	30	1.78922	0.0200765	0.142	0.001
15	120	16	32	1.78647	0.023088	0.137	0.006
15	120	17	34	1.78098	0.0273542	0.164	0.001
15	120	18	36	1.7701	0.0306166	0.162	0.001
15	120	19	38	1.77281	0.0331262	0.106	0.002
15	120	20	40	1.78922	0.034381	0.136	0.003
15	120	21	42	1.80034	0.0363886	0.151	0.01
15	120	22	44	1.80127	0.0371415	0.16	0.006
15	120	23	46	1.7674	0.0363886	0.198	0.005
15	120	24	48	1.79848	0.0383963	0.178	0.003
15	120	25	50	1.79291	0.0391492	0.1	0.001
15	120	26	52	1.83066	0.0378944	0.158	0.007
15	120	27	54	1.7701	0.0406549	0.106	0.001
15	120	28	56	1.81253	0.0411568	0.137	0.003
15	120	29	58	1.74787	0.0424116	0.147	0.006
15	120	30	60	1.8297	0.0434154	0.163	0.005
25	60	1	2	0.178722	0.00248262	0.01	0.087
25	60	2	4	0.203432	0.00248262	0.01	0.027
25	60	3	6	0.248948	0.00262055	0.009	0.078
25	60	4	8	0.267033	0.00358601	0.099	0.025
25	60	5	10	0.291707	0.0104822	0.065	0.012
25	60	6	12	0.343086	0.0314465	0.087	0.014
25	60	7	14	0.385845	0.0524109	0.085	0.06
25	60	8	16	0.429589	0.0717202	0.065	0.088
25	60	9	18	0.420683	0.0910295	0.047	0.025
25	60	10	20	0.426727	0.116407	0.096	0.068
25	60	11	22	0.449793	0.129924	0.032	0.016
25	60	12	24	0.464459	0.139027	0.096	0.026
25	60	13	26	0.472005	0.152819	0.047	0.082
25	60	14	28	0.490159	0.167163	0.097	0.05
25	60	15	30	0.523731	0.196955	0.008	0.088
25	60	16	32	0.503058	0.208841	0.052	0.089
25	60	17	34	0.516654	0.236952	0.038	0.032
25	60	18	36	0.538484	0.264261	0.028	0.019
25	60	19	38	0.546177	0.303432	0.049	0.038
25	60	20	40	0.562241	0.332455	0.075	0.087
25	60	21	42	0.606863	0.360683	0.054	0.069
25	60	22	44	0.597381	0.382324	0.036	0.014
25	60	23	46	0.581746	0.402446	0.017	0.081
25	60	24	48	0.604464	0.420136	0.081	0.037
25	60	25	50	0.586206	0.424804	0.046	0.049
25	60	26	52	0.596263	0.434459	0.093	0.087
25	60	27	54	0.62965	0.439453	0.081	0.097
25	60	28	56	0.618247	0.444562	0.049	0.011
25	60	29	58	0.636888	0.439453	0.077	0.088
25	60	30	60	0.631096	0.439453	0.04	0.075
25	90	1	2	0.579709	0.001	0.153	0.009
25	90	2	4	0.975667	0.0011	0.192	0.013
25	90	3	6	1.0931	0.0012	0.127	0.005
25	90	4	8	1.33568	0.00137	0.197	0.016
25	90	5	10	1.44206	0.0014	0.136	0.023
25	90	6	12	1.49468	0.00150574	0.112	0.045
25	90	7	14	1.55696	0.00177199	0.148	0.016
25	90	8	16	1.52088	0.005	0.183	0.006
25	90	9	18	1.54795	0.007	0.109	0.003
25	90	10	20	1.56749	0.009	0.133	0.004
25	90	11	22	1.55279	0.01	0.109	0.017
25	90	12	24	1.58318	0.011	0.129	0.018
25	90	13	26	1.56115	0.013	0.184	0.038
25	90	14	28	1.6469	0.014	0.15	0.002
25	90	15	30	1.58752	0.012	0.158	0.029
25	90	16	32	1.58102	0.011	0.148	0.045
25	90	17	34	1.56326	0.012	0.186	0.038
25	90	18	36	1.54178	0.0137	0.152	0.048
25	90	19	38	1.52288	0.014	0.179	0.008
25	90	20	40	1.51624	0.0150574	0.174	0.017
25	90	21	42	1.59699	0.0177199	0.198	0.029
25	90	22	44	1.55906	0.0165631	0.159	0.002
25	90	23	46	1.56749	0.0215822	0.16	0.004
25	90	24	48	1.5948	0.0250956	0.18	0.044
25	90	25	50	1.57458	0.0250956	0.158	0.031
25	90	26	52	1.57245	0.0263504	0.18	0.003
25	90	27	54	1.57245	0.0258485	0.139	0.031
25	90	28	56	1.55626	0.0281071	0.163	0.036
25	90	29	58	1.58102	0.0291109	0.163	0.048
25	90	30	60	1.57672	0.0318714	0.116	0.021
25	120	1	2	1.02116	0.00170918	0.171	0.001
25	120	2	4	1.73283	0.00186096	0.188	0.001
25	120	3	6	1.8054	0.00195766	0.198	0.001
25	120	4	8	1.99963	0.00168237	0.127	0.001
25	120	5	10	2.09908	0.00191531	0.1	0.001
25	120	6	12	2.12898	0.00199296	0.12	0.001
25	120	7	14	2.10277	0.00581178	0.158	0.004
25	120	8	16	2.12519	0.00718118	0.17	0.007
25	120	9	18	2.05342	0.00817083	0.113	0.001
25	120	10	20	2.0499	0.00916306	0.168	0.004
25	120	11	22	1.99629	0.0120472	0.161	0.002
25	120	12	24	2.00971	0.014306	0.188	0.008
25	120	13	26	1.94858	0.0140119	0.184	0.007
25	120	14	28	2.0499	0.0144943	0.197	0.005
25	120	15	30	1.94541	0.0167531	0.195	0.01
25	120	16	32	1.9754	0.0162001	0.148	0.002
25	120	17	34	1.97976	0.0169413	0.194	0.009
25	120	18	36	1.91324	0.0169413	0.157	0.005
25	120	19	38	1.9754	0.0175296	0.177	0.001
25	120	20	40	1.92867	0.0180472	0.151	0.009
25	120	21	42	1.97867	0.0201884	0.141	0.006
25	120	22	44	1.95922	0.0201884	0.166	0.008
25	120	23	46	1.92867	0.0207061	0.125	0.001
25	120	24	48	1.9689	0.0207061	0.119	0.009
25	120	25	50	1.85776	0.0196708	0.131	0.01
25	120	26	52	1.96566	0.0196708	0.193	0.009
25	120	27	54	1.93283	0.0199296	0.159	0.009
25	120	28	56	1.96566	0.0196708	0.142	0.005
25	120	29	58	2.02103	0.0207061	0.157	0.009
25	120	30	60	1.93283	0.0207061	0.135	0.007

## Sheet: table 2
AV	slope	intensity	Runoff rate of surface flow （L m-2 min-1）	Runoff rate of interflow （L m-2 min-1）
5-60	5	60	0.269956	0.607763
5-90	5	90	1.19409	0.352853
5-120	5	120	1.62421	0.0146583
15-60	15	60	0.451896	0.343843
15-90	15	90	1.50071	0.0423149
15-120	15	120	1.684	0.0214051
25-60	25	60	0.477378	0.223476
25-90	25	90	1.48409	0.0134483
25-120	25	120	1.94506	0.013362
SD	slope	intensity	Runoff rate of surface flow （L m-2 min-1）	Runoff rate of interflow （L m-2 min-1）
5-60	5	60	0.0515333	0.0604
5-90	5	90	0.153333	0.0745667
5-120	5	120	0.145767	0.00403333
15-60	15	60	0.0485	0.0606
15-90	15	90	0.156067	0.0271333
15-120	15	120	0.149733	0.0036
25-60	25	60	0.0556333	0.0539667
25-90	25	90	0.155833	0.0216333
25-120	25	120	0.157767	0.0051

## Sheet: figure 4
time	slope	intensity	AV		SD
			DOC concentration in surface flow（mg L-1）	DOC concentration in interflow（mg L-1）	DOC concentration in surface flow（mg L-1）	DOC concentration in interflow（mg L-1）
2	5	60	24.556	17.29	1.54	0.97
6	5	60	18.374	18.094	2.95	2.29
10	5	60	13.342	21.144	1.91	1.81
14	5	60	14.945	22.74	1.08	1.83
18	5	60	12.605	21.373	1.48	1.24
22	5	60	16.271	21.214	1.08	1.33
26	5	60	14.679	20.165	2.58	2.06
30	5	60	14.178	21.993	2.03	0.71
34	5	60	12.384	20.807	1.63	1.65
38	5	60	14.86	24.968	2.58	1.82
42	5	60	14.648	27.15	1.95	1.75
46	5	60	12.567	28.992	2.82	1.85
50	5	60	15.262	26.24	1.32	1.29
54	5	60	14.777	27.816	2.27	0.7
58	5	60	14.901	28.208	1.12	2.32
2	5	90	23.139	14.885	1.32	2.1
6	5	90	19.882	14.321	2.82	2.52
10	5	90	18.31	16.774	1.96	0.92
14	5	90	17.289	15.664	2.99	2.64
18	5	90	15.914	18.8543	1.23	1.14
22	5	90	14.543	14.953	1.96	1.56
26	5	90	15.332	19.774	1.11	1.45
30	5	90	17.288	20.664	2.78	1.03
34	5	90	14.138	18.643	2.27	1.42
38	5	90	13.884	24.876	2.89	2.97
42	5	90	13.735	27.778	4.04	1.39
46	5	90	17.506	28.789	2.4	2.62
50	5	90	13.342	34.17	1.19	2.17
54	5	90	16.123	31.589	1.33	0.7
58	5	90	11.27	29.853	1.04	2.36
2	5	120	15.646	16.749	2.42	1.32
6	5	120	15.157	18.884	2.32	3.15
10	5	120	13.974	23.667	2.47	3.31
14	5	120	14.467	25.461	2.82	2.1
18	5	120	11.524	21.126	1.87	2.97
22	5	120	10.994	28.046	1.43	1.09
26	5	120	13.183	23.919	1.47	1.45
30	5	120	11.987	30.497	2	3.58
34	5	120	11.89	29.102	2.36	0.95
38	5	120	12.662	31.532	1.29	0.7
42	5	120	14.782	35.714	1.37	3.13
46	5	120	13.497	29.867	2.15	3.3
50	5	120	11.861	33.145	2.38	3.15
54	5	120	10.111	30.885	2.29	1.39
58	5	120	11.858	33.293	2.05	1.83
2	15	60	29.253	19.992	1.54	2.74
6	15	60	24.649	21.101	1.99	1.6
10	15	60	19.56	23.75	1.19	1.05
14	15	60	18.291	25.857	1.38	2.73
18	15	60	21.629	24.748	1.54	1.22
22	15	60	16.649	24.877	1.5	1.68
26	15	60	17.76	26.736	1.62	1.36
30	15	60	15.291	27.919	1.34	2.34
34	15	60	16.629	25.232	2.71	1.68
38	15	60	13.253	24.422	1.74	1.2
42	15	60	14.649	26.477	2.16	1.8
46	15	60	11.56	22.831	2.65	2.64
50	15	60	15.291	27.32	2.2	2
54	15	60	14.629	24.208	1.89	2.7
58	15	60	18.551	26.663	2.35	2.76
2	15	90	26.611	20.572	1.28	2.84
6	15	90	22.733	21.941	2.61	2.11
10	15	90	21.009	24.48	1.52	2.63
14	15	90	17.528	26.747	2.42	1.13
18	15	90	20.647	26.158	1.9	2.07
22	15	90	18.917	25.727	2.68	2.24
26	15	90	20.257	27.356	1.62	1.51
30	15	90	16.297	29.359	1.96	1.46
34	15	90	18.595	26.542	1.39	2.01
38	15	90	15.261	25.182	1.79	2.13
42	15	90	14.676	26.987	2.14	1.32
46	15	90	16.601	23.201	4.82	2.89
50	15	90	15.083	28.58	1.22	1
54	15	90	15.003	25.788	1.11	0.98
58	15	90	16.336	27.013	2.93	2.87
2	15	120	19.442	19.717	1.34	0.61
6	15	120	18.553	20.111	2.58	2.51
10	15	120	18.002	20.537	2.33	3.03
14	15	120	16.122	25.109	1.34	1.65
18	15	120	16.877	26.752	1.54	1.41
22	15	120	16.774	23.513	1.68	2.03
26	15	120	16.145	25.693	2.45	3.07
30	15	120	16.149	24.809	2.31	2.25
34	15	120	17.515	25.662	4.44	1.76
38	15	120	15.131	27.383	2.77	2.61
42	15	120	16.591	28.476	2.4	2.73
46	15	120	15.257	27.477	2.56	3.71
50	15	120	18.392	29.199	2.27	0.95
54	15	120	16.76	28.925	1.5	1.16
58	15	120	17.308	30.888	2.82	0.93
2	25	60	18.079	21.073	2.2	1.94
6	25	60	16.251	22.629	1.57	2.56
10	25	60	14.567	28.34	2.47	2.88
14	25	60	14.626	24.936	1.79	2.04
18	25	60	12.717	31.852	1.52	2.87
22	25	60	15.807	33.261	1.96	2.66
26	25	60	13.214	29.27	1.7	2.55
30	25	60	13.151	31.808	1.62	2.65
34	25	60	14.165	30.098	2.09	2.43
38	25	60	12.244	34.896	1.32	3.66
42	25	60	11.729	29.078	1.25	1
46	25	60	13.62	32.779	2.23	3.71
50	25	60	13.751	31.852	1.76	2.48
54	25	60	13.497	30.767	2.05	2.06
58	25	60	15.604	32.466	2.23	2.59
2	25	90	20.574	20.524	2.62	1.75
6	25	90	19.351	21.36	2.81	1.79
10	25	90	18.477	20.778	2.16	2.33
14	25	90	15.154	27.555	2.54	2.67
18	25	90	18.265	27.526	2.16	1.48
22	25	90	15.089	24.652	1.4	2.64
26	25	90	15.479	32.422	2.71	4.69
30	25	90	14.885	29.434	2.58	1.87
34	25	90	18.017	32.558	1.38	1.98
38	25	90	16.267	27.43	1.56	2.83
42	25	90	14.025	34.239	2.69	2.23
46	25	90	18.254	36.637	4.92	2.53
50	25	90	14.915	31.195	1.83	2.23
54	25	90	17.807	39.939	2.63	2.6
58	25	90	15.675	37.222	2.08	2.51
2	25	120	18.231	22.858	1.1	1.87
6	25	120	17.609	26.006	1.96	4.72
10	25	120	16.018	30.782	1.42	3.47
14	25	120	14.552	27.224	2.52	4
18	25	120	14.547	30.407	1.52	3.19
22	25	120	12.812	39.832	1.85	5.22
26	25	120	14.825	31.195	2.91	2.2
30	25	120	13.387	26.322	1.56	2.54
34	25	120	12.47	35.441	1.53	0.85
38	25	120	11.481	35.646	2.22	3.16
42	25	120	13.29	37.006	2.88	4.92
46	25	120	12.043	41.707	1.05	5.31
50	25	120	12.234	35.791	1.17	1.09
54	25	120	12.986	34.399	1.99	2.8
58	25	120	12.955	36.292	1.36	3.82

## Sheet: table 3-4
AV	slope	intensity	DOC concentration in surface flow（mg L-1）	DOC concentration in interflow（mg L-1）	Surface flow DOC loss fluxes（g m-2）	Interflow DOC loss fluxes（g m-2）
5-60	5	60	16.113	23.2129	3.76682	13.7316
5-90	5	90	15.2233	22.1058	17.5143	8.10906
5-120	5	120	12.9062	27.4591	19.6852	0.424838
15-60	15	60	18.3703	24.8089	6.94363	8.21579
15-90	15	90	17.8429	25.7089	25.7049	1.03357
15-120	15	120	17.0012	25.6167	26.938	0.550794
25-60	25	60	16.8156	29.6737	6.29108	6.55315
25-90	25	90	14.2015	29.5647	23.2342	0.410169
25-120	25	120	13.9627	32.7272	25.3382	0.440996
SD	slope	intensity	DOC concentration in surface flow（mg L-1）	DOC concentration in interflow（mg L-1）	Surface flow DOC loss fluxes（g m-2）	Interflow DOC loss fluxes（g m-2）
5-60	5	60	2.08867	1.57467	0.18	0.71
5-90	5	90	1.88933	1.79933	0.76	0.52
5-120	5	120	2.046	2.228	1.34	0.02
15-60	15	60	2.09267	1.96667	0.31	0.35
15-90	15	90	1.85333	1.946	1.42	0.08
15-120	15	120	2.28867	2.02733	1.01	0.03
25-60	25	60	2.40467	2.53867	0.52	0.27
25-90	25	90	1.85067	2.40867	0.97	0.06
25-120	25	120	1.80267	3.27733	0.37	0.01
